# Supplementary material for: Noise in NC-AFM measurements with significant tip–sample interaction
Source: Beilstein J Nanotechnol. 2016 Dec 1;7:1885–904. doi: 10.3762/bjnano.7.181 (PMC5238627; doi:10.3762/bjnano.7.181)
Supplement: File 1 — Scripts implementing all transfer functions and noise signals defined within this article. [file Beilstein_J_Nanotechnol-07-1885-s001.zip]

Archive with 25 entries (24 files):
- ncafmfilters/
- ncafmfilters/but1.m
- ncafmfilters/but2.m
- ncafmfilters/but3.m
- ncafmfilters/but4.m
- ncafmfilters/but5.m
- ncafmfilters/D_A.m
- ncafmfilters/D_df.m
- ncafmfilters/D_df_free.m
- ncafmfilters/D_exc_th.m
- ncafmfilters/D_zp.m
- ncafmfilters/D_z_A.m
- ncafmfilters/H_A.m
- ncafmfilters/H_ac.m
- ncafmfilters/H_Cfull.m
- ncafmfilters/H_Csimple.m
- ncafmfilters/H_filter.m
- ncafmfilters/H_PID.m
- ncafmfilters/H_PID2.m
- ncafmfilters/H_z.m
- ncafmfilters/H_zc.m
- ncafmfilters/INVLAP.m
- ncafmfilters/parameters_default.m
- ncafmfilters/run_calculations.m
- ncafmfilters/run_step_response.m
