# Supplementary material for: Noise in NC-AFM measurements with significant tip–sample interaction
Source: Beilstein J Nanotechnol. 2016 Dec 1;7:1885–904. doi: 10.3762/bjnano.7.181 (PMC5238627; doi:10.3762/bjnano.7.181)
Supplement: File 1 — Scripts implementing all transfer functions and noise signals defined within this article. [file Beilstein_J_Nanotechnol-07-1885-s001.zip › ncafmfilters/H_z.m]

function y = H_z(omega_m, p) 
% H_Z Frequency response of the closed distance control loop
%
%   Y = H_Z(omega_m, p) is the frequency response of the closed distance 
%     control loop, calculated from the modulation frequency 
%     omega_m with omega = omega_0 + omega_m and the cantilever
%     eigenfrequency omega_0. p is the parameter struct, 
%     see parameters_default. The transfer function follows [1].
%
%   Following entries are accessed in parameter struct p:
%   p.CL.f0           : cantilever eigenfrequency (in Hz)
%   p.CL.Q            : cantilever quality factor
%   p.ZFB.Szp         : Piezo sensitivity including amplifier gain (in m/V)
%   p.ZFB.Pgain       : proportional gain for the PID loop
%   p.ZFB.Igain       : integral gain for the PID loop
%   p.ZFB.Dgain       : differential gain for the PID loop
%   p.PLL.Sdf         : Df scaling on PLL input (in Hz/V)
%   p.PLL.filter_type : filter type of loop filter
%   p.PLL.filter_fc   : cutoff frequency of loop filter (in Hz)
%   p.PLL.Pgain       : proportional gain for the PID loop
%   p.PLL.Igain       : integral gain for the PID loop
%   p.PLL.Dgain       : differential gain for the PID loop
%   p.TS.beta         : parameter beta describing the tip-sample
%                       interaction
%
%   [1] Polesel-Maris et al., Phys. Rev. B 79, 235401 (2009)
%
%   See also H_Csimple, H_zc, H_filter, parameters_default
%
%   Copyright 2016 
%   Jannis Luebbe, Matthias Temmen, Philipp Rahe, Michael Reichling
%
%   This work is licensed under the Creative Commons 
%   Attribution-NonCommercial 4.0 International License, which permits 
%   non-commercial unrestricted use, distribution and reproduction 
%   provided the original work is properly cited. To view a copy of 
%   this license, visit http://creativecommons.org/licenses/by-nc/4.0/.
%
%   The software is provided "as is", without warranty of any kind, 
%   express or implied, including but not limited to the warranties of 
%   merchantability, fitness for a particular purpose and noninfringement. 
%   In no event shall the authors or copyright holders be liable for any 
%   claim, damages or other liability, whether in an action of contract, 
%   tort or otherwise, arising from, out of or in connection with the 
%   software or the use or other dealings in the software.
%

  myHc      = H_Csimple(omega_m, p);
  myHzc     = H_zc(omega_m, p);
  myHfilter = H_filter(omega_m, p);
  
  y = p.TS.beta.*myHfilter.*myHzc ...
        ./( 1 - p.TS.beta.*myHfilter.*myHzc - myHc.*myHfilter./p.CL.Q );
  
end
