# Supplementary material for: Noise in NC-AFM measurements with significant tip–sample interaction
Source: Beilstein J Nanotechnol. 2016 Dec 1;7:1885–904. doi: 10.3762/bjnano.7.181 (PMC5238627; doi:10.3762/bjnano.7.181)
Supplement: File 1 — Scripts implementing all transfer functions and noise signals defined within this article. [file Beilstein_J_Nanotechnol-07-1885-s001.zip › ncafmfilters/INVLAP.m]

function [radt,ft]=INVLAP(Fs, p, tini, tend, nnt, a, ns, nd)
% INVLAP Numerical Inversion of Laplace Transforms 
%
% Fs is formula for F(s) as a string
% p is the parameter struct for the NC-AFM setup
% tini, tend are limits of the solution interval
% nnt is total number of time instants
% a, ns, nd are parameters of the method 
%
% if not given, the method uses implicit values a=6, ns=20, nd=19
% it is recommended to preserve a=6
% increasing ns and nd leads to lower error
% an example of function calling  
% [t,ft]=INVLAP('s/(s^2+4*pi^2)',0,10,1001);
% to plot the graph of results write plot(t,ft), grid on, zoom on
%
% original source from INVLAP.m
% https://www.mathworks.com/matlabcentral/fileexchange/32824
% modified to be used for NC-AFM noise calculations. 
% 
%
% Copyright (c) 2011, Juraj Valsa
% All rights reserved.
% 
% Redistribution and use in source and binary forms, with or without
% modification, are permitted provided that the following conditions are
% met:
% 
%     * Redistributions of source code must retain the above copyright
%       notice, this list of conditions and the following disclaimer.
%     * Redistributions in binary form must reproduce the above copyright
%       notice, this list of conditions and the following disclaimer in
%       the documentation and/or other materials provided with the distribution
%     * Neither the name of the BUT Brno, Czech Republic nor the names
%       of its contributors may be used to endorse or promote products derived
%       from this software without specific prior written permission.
% 
% THIS SOFTWARE IS PROVIDED BY THE COPYRIGHT HOLDERS AND CONTRIBUTORS "AS IS"
% AND ANY EXPRESS OR IMPLIED WARRANTIES, INCLUDING, BUT NOT LIMITED TO, THE
% IMPLIED WARRANTIES OF MERCHANTABILITY AND FITNESS FOR A PARTICULAR PURPOSE
% ARE DISCLAIMED. IN NO EVENT SHALL THE COPYRIGHT OWNER OR CONTRIBUTORS BE
% LIABLE FOR ANY DIRECT, INDIRECT, INCIDENTAL, SPECIAL, EXEMPLARY, OR
% CONSEQUENTIAL DAMAGES (INCLUDING, BUT NOT LIMITED TO, PROCUREMENT OF
% SUBSTITUTE GOODS OR SERVICES; LOSS OF USE, DATA, OR PROFITS; OR BUSINESS
% INTERRUPTION) HOWEVER CAUSED AND ON ANY THEORY OF LIABILITY, WHETHER IN
% CONTRACT, STRICT LIABILITY, OR TORT (INCLUDING NEGLIGENCE OR OTHERWISE)
% ARISING IN ANY WAY OUT OF THE USE OF THIS SOFTWARE, EVEN IF ADVISED OF THE
% POSSIBILITY OF SUCH DAMAGE.
%

  FF=strrep(strrep(strrep(Fs,'*','.*'),'/','./'),'^','.^');
  if nargin==5
    a=6; ns=20; nd=19;  end;    % implicit parameters
  radt=linspace(tini,tend,nnt); % time vector
  if tini==0  radt=radt(2:1:nnt);  end;  % t=0 is not allowed
  for n=1:ns+1+nd               % prepare necessary coefficients
     alfa(n)=a+(n-1)*pi*j;
     beta(n)=-exp(a)*(-1)^n;
  end;
  n=1:nd;
  bdif=fliplr(cumsum(gamma(nd+1)./gamma(nd+2-n)./gamma(n)))./2^nd;
  beta(ns+2:ns+1+nd)=beta(ns+2:ns+1+nd).*bdif;
  beta(1)=beta(1)/2;
  for kt=1:nnt                  % cycle for time t
     tt=radt(kt);
     s=alfa/tt;                 % complex frequency s
     bt=beta/tt;
     btF=bt.*eval(FF);          % functional value F(s)
     ft(kt)=sum(real(btF));     % original f(tt)
  end;

end
